# Supplementary material for: A case with suspected ruptured mycotic coronary aneurysm presenting as purulent bloody pericarditis
Source: Eur Heart J Case Rep. 2026 Jun 3;10(6):ytag410. doi: 10.1093/ehjcr/ytag410 (PMC13291815; doi:10.1093/ehjcr/ytag410)
Supplement: ytag410_Supplementary_Data [file ytag410_Supplementary_Data.zip]

Archive with 6 entries (6 files):
- Movie 1 apical 4CV.mp4
- Movie 2  Parasternal LAX.mp4
- Movie 3.mp4
- Movie 4.mp4
- movie 5.mov
- Movie 6.avi
